# Supplementary material for: Bioaccessibility of Betalains in Beetroot (Beta vulgaris L.) Juice under Different High-Pressure Techniques
Source: Molecules. 2022 Oct 20;27(20):7093. doi: 10.3390/molecules27207093 (PMC9611175; doi:10.3390/molecules27207093)
Supplement: Supplementary file 1 [file molecules-27-07093-s001.zip]

Archive with 1 entries (1 files):
- molecules-1934257-supplementary.pdf
